# Supplementary material for: Highly Polymorphic Materials and Dissolution Behaviour: The Peculiar Case of Rifaximin
Source: Pharmaceutics. 2022 Dec 24;15(1):53. doi: 10.3390/pharmaceutics15010053 (PMC9865978; doi:10.3390/pharmaceutics15010053)
Supplement: Supplementary file 1 [file pharmaceutics-15-00053-s001.zip]

Archive with 1 entries (1 files):
- pharmaceutics-2101205-supplementary.pdf
